# Supplementary material for: Changes in functioning and health during the first 6-months of the COVID-19 pandemic among individuals with a spinal cord injury
Source: PLoS One. 2024 Mar 8;19(3):e0299570. doi: 10.1371/journal.pone.0299570 (PMC10923426; doi:10.1371/journal.pone.0299570)
Supplement: S1 Data — (XLSX) [file pone.0299570.s001.xlsx]

## Sheet: SCI_COVID_Minimal-Data-Set
Groups	IDnumber_used	SubstanceUse_Tobacco.1	SubstanceUse_Marijuana.1	SubstanceUse_Alcohol.1	SubstanceUse_OtherDrugs.1	SubstanceUse_PrescriptionDrugs.1	SubstanceUse_Tobacco_Change.1	SubstanceUse_Marijuana_Change.1	SubstanceUse_Alcohol_Change.1	SubstanceUse_OtherDrugs_Change.1	SubstanceUse_PrescriptionDrugs_Change.1	ResilienceTotal.1	BoredomTotal.1	TechnologyReadinessTotal.1	AnxeityTotal.1	DepressionTotal.1	Anxiety_DepressionTotal.1	ParticipationTotal.1	SocialNetworkingTotal_18items.1	SocialNetworkingTotal_12items.1	SocialSupportTotal.1	Family_SocialSupport.1	Friends_SocialSupport.1	SignificantOther_SocialSupport.1	LifeSpaceTotal.1	SubstanceUse_Tobacco.2	SubstanceUse_Marijuana.2	SubstanceUse_Alcohol.2	SubstanceUse_OtherDrugs.2	SubstanceUse_PrescriptionDrugs.2	SubstanceUse_Tobacco_Change.2	SubstanceUse_Marijuana_Change.2	SubstanceUse_Alcohol_Change.2	SubstanceUse_OtherDrugs_Change.2	SubstanceUse_PrescriptionDrugs_Change.2	ParticipationTotal.2	ResilienceTotal.2	BoredomTotal.2	TechnologyReadinessTotal.2	AnxeityTotal.2	DepressionTotal.2	Anxiety_DepressionTotal.2	SocialNetworkingTotal_18items.2	SocialNetworkingTotal_12items.2	SocialSupportTotal.2	Family_SocialSupport.2	Friends_SocialSupport.2	SignificantOther_SocialSupport.2	LifeSpaceTotal.2
4	1	0	1	1	0	1	#NULL!	0	0	#NULL!	#NULL!	87	29	2.8125	0	4	4	2	49	30	79	27	24	28	28.5	0	0	1	0	0	#NULL!	#NULL!	0	#NULL!	#NULL!	2	80	33	2.9375	3	0	3	79	49	84	28	28	28	31.5
4	2	0	0	1	0	1	#NULL!	#NULL!	#NULL!	#NULL!	#NULL!	76	48	3.375	1	1	2	4	72	44	78	28	27	23	33	1	1	1	0	1	0	1	0	#NULL!	0	6	55	132	3.25	7	9	16	67	43	51	15	19	17	40.5
4	3	1	1	1	0	1	1	1	1	#NULL!	2	58	135	3.875	7	7	14	1	60	41	58	21	20	17	54	0	0	1	0	1	#NULL!	#NULL!	2	#NULL!	0	2	70	77	3.5625	4	6	10	68	40	69	18	23	28	75
4	4	0	0	1	0	1	#NULL!	#NULL!	2	#NULL!	2	80	66	3.5625	3	4	7	4	81	52	67	15	24	28	25	0	0	0	1	1	#NULL!	#NULL!	#NULL!	0	0	6	56	56	3.5625	6	10	16	78	53	26	10	8	8	25
4	5	0	0	0	0	1	#NULL!	#NULL!	#NULL!	#NULL!	2	51	131	3.3125	15	9	24	9	72	53	25	11	10	4	44.5	0	1	1	0	1	#NULL!	0	0	#NULL!	0	1	75	58	4.25	0	0	0	57	39	84	28	28	28	54
4	6	0	1	0	0	1	#NULL!	2	#NULL!	#NULL!	2	71	171	2.45938	12	8	20	0	28	16	59	20	18	21	49	0	1	0	0	1	#NULL!	2	#NULL!	#NULL!	0	0	73	159	3.125	12	10	22	67	43	13	5	4	4	40
4	7	0	1	1	0	0	#NULL!	1	1	#NULL!	#NULL!	70	77	3.94937	10	3	13	5	60	32	50	5	22	23	45	0	1	1	0	0	#NULL!	1	1	#NULL!	#NULL!	4	70	97	3.125	11	4	15	59	29	57	5	26	26	48.5
4	8	0	1	0	0	1	#NULL!	2	#NULL!	#NULL!	#NULL!	79	112	3.3125	9	4	13	0	42	23	75	23	24	28	22	0	1	0	0	1	#NULL!	2	#NULL!	#NULL!	0	1	84	73	3.25	7	3	10	64	38	84	28	28	28	51
4	9	0	1	0	1	1	#NULL!	2	#NULL!	0	#NULL!	57	153	3.375	12	10	22	7	81	53	59	23	23	13	54	0	1	0	0	1	#NULL!	2	#NULL!	#NULL!	0	8	53	162	2.5	8	11	19	76	50	62	22	21	19	22
4	10	0	0	1	0	0	#NULL!	#NULL!	2	#NULL!	#NULL!	77	55	2.9375	4	0	4	1	44	33	76	27	21	28	54	0	0	1	0	0	#NULL!	#NULL!	0	#NULL!	#NULL!	1	88	43	3.5625	3	1	4	49	35	78	27	23	28	67.5
4	11	0	1	0	0	1	#NULL!	0	#NULL!	#NULL!	#NULL!	75	102	3.6875	8	6	14	2	71	45	75	24	23	28	41	0	1	0	0	1	#NULL!	0	#NULL!	#NULL!	0	3	73	133	3.125	9	6	15	73	45	71	22	21	28	39
4	12	0	0	0	0	0	#NULL!	#NULL!	#NULL!	#NULL!	#NULL!	72	41	3.5	2	1	3	4	77	51	64	23	16	25	53	0	0	0	0	0	#NULL!	#NULL!	#NULL!	#NULL!	#NULL!	2	71	64	3.5625	5	2	7	71	48	54	21	10	23	37.5
4	13	0	0	0	0	1	#NULL!	#NULL!	#NULL!	#NULL!	#NULL!	84	133	2.875	10	7	17	3	77	48	31	6	19	6	36.5	0	0	1	0	1	#NULL!	#NULL!	0	#NULL!	0	0	66	107	3.25	8	6	14	72	45	68	24	20	24	55.5
4	14	0	1	0	0	1	#NULL!	0	#NULL!	#NULL!	1	75	137	4	12	8	20	3	56	35	71	20	23	28	58	0	1	0	0	1	#NULL!	0	#NULL!	#NULL!	0	3	73	104	2.5625	13	8	21	71	44	63	19	18	26	33
4	16	0	1	1	0	1	#NULL!	0	0	#NULL!	#NULL!	86	92	3.0625	2	1	3	1	61	36	60	20	24	16	63.6855	0	1	1	0	1	#NULL!	0	1	#NULL!	0	4	83	99	3.6875	1	3	4	63	36	53	17	20	16	44
4	17	0	0	1	0	1	#NULL!	#NULL!	0	#NULL!	#NULL!	77	90	3.5	4	2	6	3	77	49	74	24	22	28	22.5	0	0	1	0	1	#NULL!	#NULL!	0	#NULL!	0	2	81	83	3.1875	4	3	7	71	43	66	24	18	24	51
4	18	1	1	1	1	1	0	0	2	1	2	65	104	3.625	7	8	15	3	44	25	48	11	20	17	56	1	1	1	1	1	2	0	2	1	1	2	76	90	3.75	7	7	14	47	30	68	19	24	25	28
4	19	0	0	0	0	0	#NULL!	#NULL!	#NULL!	#NULL!	#NULL!	46	128	3.4375	14	9	23	2	44	23	42	14	10	18	39.5	0	1	1	0	1	#NULL!	0	1	#NULL!	0	3	79	98	4	1	2	3	66	37	49	15	23	11	48
4	21	0	0	0	0	1	#NULL!	#NULL!	#NULL!	#NULL!	#NULL!	30	171	4.3125	18	19	37	8	86	58	48	16	16	16	65.5	0	0	0	0	1	#NULL!	#NULL!	#NULL!	#NULL!	2	7	18	175	2.41375	19	18	37	76	50	55	21	16	18	12.2282
4	23	0	1	1	0	1	#NULL!	0	1	#NULL!	#NULL!	88	63	4.9375	6	2	8	0	78	48	66	24	16	26	45.5	0	1	1	0	1	#NULL!	0	1	#NULL!	0	0	87	72	4.1875	3	1	4	75	46	72	24	25	23	63
4	24	0	0	1	0	0	#NULL!	#NULL!	0	#NULL!	#NULL!	91	35	4.75	1	1	2	3	48	30	80	28	25	27	33	0	0	1	0	0	#NULL!	#NULL!	2	#NULL!	#NULL!	2	91	48	4.375	1	2	3	65	41	82	28	26	28	40.5
[truncated: 24 more columns]
